# Supplementary material for: Reclassification of Parapterulicium Corner (Pterulaceae, Agaricales), contributions to Lachnocladiaceae and Peniophoraceae (Russulales) and introduction of Baltazaria gen. nov
Source: MycoKeys. 2018 Jul 31;(37):39–56. doi: 10.3897/mycokeys.37.26303 (PMC6081468; doi:10.3897/mycokeys.37.26303)
Supplement: XML Treatment for Parapterulicium subarbusculum [file mycokeys.37.26303-treatment1.xml]

<!DOCTYPE tp:taxon-treatment
  PUBLIC "-//TaxonX//DTD Taxonomic Treatment Publishing DTD v0 20100105//EN" "tax-treatment-NSO.dtd">
<tp:taxon-treatment xmlns:tp="http://www.plazi.org/taxpub"><tp:treatment-meta><kwd-group><label>Taxon classification</label><kwd><named-content xmlns:xlink="http://www.w3.org/1999/xlink" content-type="kingdom">Fungi</named-content></kwd><kwd><named-content xmlns:xlink="http://www.w3.org/1999/xlink" content-type="order">Agaricales</named-content></kwd><kwd><named-content xmlns:xlink="http://www.w3.org/1999/xlink" content-type="family">Pterulaceae</named-content></kwd></kwd-group><mixed-citation publication-type="journal"><person-group><name><surname>Leal-Dutra</surname><given-names>Caio A.</given-names></name><name><surname>Neves</surname><given-names>Maria Alice</given-names></name><name><surname>Griffith</surname><given-names>Gareth W.</given-names></name><name><surname>Reck</surname><given-names>Mateus A.</given-names></name><name><surname>Clasen</surname><given-names>Lina A.</given-names></name><name><surname>Dentinger</surname><given-names>Bryn T. M.</given-names></name></person-group><article-title>Reclassification of <italic><tp:taxon-name><tp:taxon-name-part taxon-name-part-type="genus" reg="Parapterulicium">Parapterulicium</tp:taxon-name-part></tp:taxon-name></italic> Corner (<tp:taxon-name><tp:taxon-name-part taxon-name-part-type="family">Pterulaceae</tp:taxon-name-part></tp:taxon-name>, <tp:taxon-name><tp:taxon-name-part taxon-name-part-type="order">Agaricales</tp:taxon-name-part></tp:taxon-name>), contributions to <tp:taxon-name><tp:taxon-name-part taxon-name-part-type="family">Lachnocladiaceae</tp:taxon-name-part></tp:taxon-name> and <tp:taxon-name><tp:taxon-name-part taxon-name-part-type="family">Peniophoraceae</tp:taxon-name-part></tp:taxon-name> (<tp:taxon-name><tp:taxon-name-part taxon-name-part-type="order">Russulales</tp:taxon-name-part></tp:taxon-name>) and introduction of <italic><tp:taxon-name><tp:taxon-name-part taxon-name-part-type="genus" reg="Baltazaria">Baltazaria</tp:taxon-name-part></tp:taxon-name></italic> gen. nov.</article-title><source>MycoKeys</source><day>31</day><month>7</month><year>2018</year><volume>2018</volume><issue>37</issue><fpage>39</fpage><lpage>56</lpage><pub-id pub-id-type="doi">10.3897/mycokeys.37.26303</pub-id></mixed-citation></tp:treatment-meta><tp:nomenclature><tp:taxon-name>
              <tp:taxon-name-part taxon-name-part-type="genus" reg="Parapterulicium">Parapterulicium</tp:taxon-name-part>
              <tp:taxon-name-part taxon-name-part-type="species" reg="subarbusculum">subarbusculum</tp:taxon-name-part>
            </tp:taxon-name><tp:taxon-authority>Corner, Ann. Bot., 16: 288 (1952)</tp:taxon-authority><xref ref-type="fig" rid="F2">Fig. 2</xref></tp:nomenclature><tp:treatment-sec sec-type="description" id="SECID0ELGBG"><title>Description.</title><p>Basidiomes coralloid/filiform, up to 35 mm high, branched, erect, monoaxial with adventitious branches, yellow (10YR 8/6), solitary or gregarious. Stipe up to 13 × 0.3–0.7 mm, glabrous, concolorous with the rest of the basidiomes, attached to a small resupinate base up to 3 mm wide. Branches up to 1.3 × 0.2 mm, tapering upwards, rarely with branchlets.</p><p>Habitat: On dead twigs, petioles, leaves or seeds in the forest.</p><p>Hyphal system dimitic. Generative hyphae up to 7 μm wide thin-walled, without clamps. Skeletal hyphae 2–7 μm wide, thick-walled (up to 1.3 μm), rarely branched. Abundant dextrinoid dichophyses, up to 30 μm wide, slightly thick-walled (0.5–1 μm), branching with filiform ends, tips less than 0.5 μm wide.</p><p>Resupinate patch not well-developed in the studied material but with abundant dichophyses.</p><p>Basidia not observed.</p><p>Gloeocystidia up to 65 μm long, clavate to lanceolate/subulate, thin-walled, with numerous internal droplets, IKI-.</p><p>Basidiospores (12–)13.4–16.8(–17) × 3–3.5 μm (n = 19), hyaline, smooth, elongate, subfusiform, apex obtuse, base acute with small apiculus (0.3 μm), thin-walled and slightly amyloid, scarce in all the collected samples.</p></tp:treatment-sec><tp:treatment-sec sec-type="material" id="SECID0EWGBG"><title>Specimens examined.</title><p>Brazil. Rio de Janeiro: Rio de Janeiro, Parque Nacional da Tijuca, close to Casa do Pesquisador, growing on the ground in rainforest litter, 24-25 Nov 2014, C.A. Leal-Dutra 108, 109, 117,118, 119, 120, 121, 122 (topotypes designated here: RB 639457, RB 639458, RB 639462, RB 639463, FLOR 56456, FLOR 56457, FLOR 56458, FLOR 0056459).</p></tp:treatment-sec><tp:treatment-sec sec-type="distribution" id="SECID0E2GBG"><title>Distribution.</title><p>Brazil. Rio de Janeiro: Rio de Janeiro (<xref ref-type="bibr" rid="B10">Corner 1952a</xref>, Type)</p></tp:treatment-sec><tp:treatment-sec sec-type="notes" id="SECID0EFHBG"><title>Notes.</title><p>This species is recognised in the field by its characteristic resupinate disc at the base of the stipe (Fig. <xref ref-type="fig" rid="F2">2b, c</xref>). <xref ref-type="bibr" rid="B10">Corner (1952a)</xref> described <italic><tp:taxon-name><tp:taxon-name-part taxon-name-part-type="genus" reg="Parapterulicium">P.</tp:taxon-name-part><tp:taxon-name-part taxon-name-part-type="species" reg="subarbusculum">subarbusculum</tp:taxon-name-part></tp:taxon-name></italic> from a single specimen collected in November 1948 on Corcovado in Rio de Janeiro and, based on its coralloid habit and dimitic hyphal system, placed the genus in <tp:taxon-name><tp:taxon-name-part taxon-name-part-type="family">Pterulaceae</tp:taxon-name-part></tp:taxon-name>. The presence of gloeocystidia, slightly amyloid spores and dextrinoid dichophyses corroborates its placement in <tp:taxon-name><tp:taxon-name-part taxon-name-part-type="order">Russulales</tp:taxon-name-part></tp:taxon-name>. It appears to be relatively common, though apparently overlooked.</p><fig id="F2" position="float" orientation="portrait"><label>Figure 2.</label><caption><p><italic><tp:taxon-name><tp:taxon-name-part taxon-name-part-type="genus" reg="Parapterulicium">Parapterulicium</tp:taxon-name-part><tp:taxon-name-part taxon-name-part-type="species" reg="subarbusculum">subarbusculum</tp:taxon-name-part></tp:taxon-name></italic>: <bold>a–c</bold> basidiomes in the field. The detail in <bold>c</bold> shows the developing corticioid patch <bold>d</bold> basidiospores <bold>e</bold> dichophyses <bold>f</bold> gloeocystidia <bold>g, h</bold><abbrev xmlns:xlink="http://www.w3.org/1999/xlink" xlink:title="scanning electron microscopy" id="ABBRID0EHJBG" xlink:type="simple">SEM</abbrev> images of dichophyses; i. <abbrev xmlns:xlink="http://www.w3.org/1999/xlink" xlink:title="scanning electron microscopy" id="ABBRID0ELJBG" xlink:type="simple">SEM</abbrev> images of basidiome surface with abundant dichophyses. Scale bars: <bold>a–c</bold> = 1 cm; <bold>d–f, i</bold> = 10 μm; <bold>g, h</bold> = 5 μm.</p></caption><graphic xmlns:xlink="http://www.w3.org/1999/xlink" xlink:href="mycokeys-37-039-g002.jpg" position="float" orientation="portrait" xlink:type="simple" id="oo_220157.jpg"/></fig></tp:treatment-sec><ref-list><ref id="B10"><mixed-citation xmlns:xlink="http://www.w3.org/1999/xlink" xlink:type="simple"><person-group><name name-style="western"><surname>Corner</surname><given-names>EJH</given-names></name></person-group> (<year>1952a</year>) <article-title>Addenda <tp:taxon-name><tp:taxon-name-part taxon-name-part-type="family">Clavariacea</tp:taxon-name-part></tp:taxon-name> I. Two new Pteruloid genera and <tp:taxon-name><tp:taxon-name-part taxon-name-part-type="genus">Deflexula</tp:taxon-name-part></tp:taxon-name>.</article-title><source>Annals of Botany</source><volume>16</volume>(<issue>2</issue>): <fpage>269</fpage>–<lpage>291</lpage>. <ext-link xlink:type="simple" ext-link-type="doi" xlink:href="10.1093/oxfordjournals.aob.a083316">https://doi.org/10.1093/oxfordjournals.aob.a083316</ext-link></mixed-citation></ref></ref-list></tp:taxon-treatment>
