# Supplementary material for: Reclassification of Parapterulicium Corner (Pterulaceae, Agaricales), contributions to Lachnocladiaceae and Peniophoraceae (Russulales) and introduction of Baltazaria gen. nov
Source: MycoKeys. 2018 Jul 31;(37):39–56. doi: 10.3897/mycokeys.37.26303 (PMC6081468; doi:10.3897/mycokeys.37.26303)
Supplement: XML Treatment for Baltazaria [file mycokeys.37.26303-treatment2.xml]

<!DOCTYPE tp:taxon-treatment
  PUBLIC "-//TaxonX//DTD Taxonomic Treatment Publishing DTD v0 20100105//EN" "tax-treatment-NSO.dtd">
<tp:taxon-treatment xmlns:tp="http://www.plazi.org/taxpub"><tp:treatment-meta><kwd-group><label>Taxon classification</label><kwd><named-content xmlns:xlink="http://www.w3.org/1999/xlink" content-type="kingdom">Fungi</named-content></kwd><kwd><named-content xmlns:xlink="http://www.w3.org/1999/xlink" content-type="order">Agaricales</named-content></kwd><kwd><named-content xmlns:xlink="http://www.w3.org/1999/xlink" content-type="family">Pterulaceae</named-content></kwd></kwd-group><mixed-citation publication-type="journal"><person-group><name><surname>Leal-Dutra</surname><given-names>Caio A.</given-names></name><name><surname>Neves</surname><given-names>Maria Alice</given-names></name><name><surname>Griffith</surname><given-names>Gareth W.</given-names></name><name><surname>Reck</surname><given-names>Mateus A.</given-names></name><name><surname>Clasen</surname><given-names>Lina A.</given-names></name><name><surname>Dentinger</surname><given-names>Bryn T. M.</given-names></name></person-group><article-title>Reclassification of <italic><tp:taxon-name><tp:taxon-name-part taxon-name-part-type="genus" reg="Parapterulicium">Parapterulicium</tp:taxon-name-part></tp:taxon-name></italic> Corner (<tp:taxon-name><tp:taxon-name-part taxon-name-part-type="family">Pterulaceae</tp:taxon-name-part></tp:taxon-name>, <tp:taxon-name><tp:taxon-name-part taxon-name-part-type="order">Agaricales</tp:taxon-name-part></tp:taxon-name>), contributions to <tp:taxon-name><tp:taxon-name-part taxon-name-part-type="family">Lachnocladiaceae</tp:taxon-name-part></tp:taxon-name> and <tp:taxon-name><tp:taxon-name-part taxon-name-part-type="family">Peniophoraceae</tp:taxon-name-part></tp:taxon-name> (<tp:taxon-name><tp:taxon-name-part taxon-name-part-type="order">Russulales</tp:taxon-name-part></tp:taxon-name>) and introduction of <italic><tp:taxon-name><tp:taxon-name-part taxon-name-part-type="genus" reg="Baltazaria">Baltazaria</tp:taxon-name-part></tp:taxon-name></italic> gen. nov.</article-title><source>MycoKeys</source><day>31</day><month>7</month><year>2018</year><volume>2018</volume><issue>37</issue><fpage>39</fpage><lpage>56</lpage><pub-id pub-id-type="doi">10.3897/mycokeys.37.26303</pub-id></mixed-citation></tp:treatment-meta><tp:nomenclature><tp:taxon-name>
              <tp:taxon-name-part taxon-name-part-type="genus" reg="Baltazaria">Baltazaria</tp:taxon-name-part>
              <object-id xmlns:xlink="http://www.w3.org/1999/xlink" content-type="mycobank" xlink:type="simple">MB825233</object-id>
            </tp:taxon-name><tp:taxon-authority>C.A. Leal-Dutra, Dentinger &amp; G.W. Griff.</tp:taxon-authority><tp:taxon-status xmlns:xlink="http://www.w3.org/1999/xlink" xlink:type="simple">gen. nov.</tp:taxon-status></tp:nomenclature><tp:treatment-sec sec-type="etymology" id="SECID0E5KBG"><title>Etymology.</title><p>In honour of Dr. Juliano Marcon Baltazar, Brazilian mycologist and authority on neotropical corticioid fungi.</p></tp:treatment-sec><tp:treatment-sec sec-type="type species" id="SECID0EDLBG"><title>Type species.</title><p><italic><tp:taxon-name><tp:taxon-name-part taxon-name-part-type="genus" reg="Baltazaria">Baltazaria</tp:taxon-name-part><tp:taxon-name-part taxon-name-part-type="species" reg="galactina">galactina</tp:taxon-name-part></tp:taxon-name></italic> (Fr.) C.A. Leal-Dutra, Dentinger &amp; G.W. Griff.</p></tp:treatment-sec><tp:treatment-sec sec-type="diagnosis" id="SECID0EULBG"><title>Diagnosis.</title><p>Basidiomes corticioid, adherent to effused, coriaceous/membranaceous when fresh, hard when dry, usually white, cream or pale ochraceous. Context densely homogeneous with thick-walled and dextrinoid skeletal-binding hyphae, sometimes bearing rows of short papillae or skeletodendrohyphidia. Global distribution.</p></tp:treatment-sec><tp:treatment-sec sec-type="notes" id="SECID0EZLBG"><title>Notes.</title><p>The diagnosis of <xref ref-type="bibr" rid="B4">Boidin and Lanquetin (1987)</xref> for <italic><tp:taxon-name><tp:taxon-name-part taxon-name-part-type="genus" reg="Scytinostroma">Scytinostroma</tp:taxon-name-part><tp:taxon-name-part taxon-name-part-type="species" reg="eurasiaticogalactinum">eurasiaticogalactinum</tp:taxon-name-part></tp:taxon-name></italic> and <italic><tp:taxon-name><tp:taxon-name-part taxon-name-part-type="genus" reg="Scytinostroma">S.</tp:taxon-name-part><tp:taxon-name-part taxon-name-part-type="species" reg="neogalactinum">neogalactinum</tp:taxon-name-part></tp:taxon-name></italic> describes both species with the same morphological characters as <italic><tp:taxon-name><tp:taxon-name-part taxon-name-part-type="genus" reg="Scytinostroma">S.</tp:taxon-name-part><tp:taxon-name-part taxon-name-part-type="species" reg="galactinum">galactinum</tp:taxon-name-part></tp:taxon-name></italic> (Fr.) Donk but with reproductive incompatibility between the species and different distributions. In the discussion on the <italic><tp:taxon-name><tp:taxon-name-part taxon-name-part-type="genus" reg="Scytinostroma">S.</tp:taxon-name-part><tp:taxon-name-part taxon-name-part-type="species" reg="galactinum">galactinum</tp:taxon-name-part></tp:taxon-name></italic> complex, the authors mention the branched skeletal hyphae that starts with conspicuous 2–3 branched short projections and then become longer, a feature resembling the <italic><tp:taxon-name><tp:taxon-name-part taxon-name-part-type="genus" reg="Parapterulicium">Parapterulicium</tp:taxon-name-part><tp:taxon-name-part taxon-name-part-type="species" reg="octopodites">octopodites</tp:taxon-name-part></tp:taxon-name></italic> papillate skeletal hyphae (Fig. <xref ref-type="fig" rid="F3">3d–h</xref>). Moreover, the description of <italic><tp:taxon-name><tp:taxon-name-part taxon-name-part-type="genus" reg="Scytinostroma">S.</tp:taxon-name-part><tp:taxon-name-part taxon-name-part-type="species" reg="galactinum">galactinum</tp:taxon-name-part></tp:taxon-name></italic> by <xref ref-type="bibr" rid="B30">Lentz and Burdsall (1973)</xref> mentions the hymenium with conspicuous skeletodendrohyphidia. However, Bernicchia and Gorjón (2010) claimed the species does not present dendrohyphae; instead, the authors describe the presence of skeletal-binding hyphae. It is likely that the papillate skeletal hyphae described by <xref ref-type="bibr" rid="B10">Corner (1952a)</xref>, the short and branched projections described by <xref ref-type="bibr" rid="B4">Boidin and Lanquetin (1987)</xref> and the skeletodendrohyphidia described by <xref ref-type="bibr" rid="B30">Lentz and Burdsall (1973)</xref>, are nothing more than early developmental stages of the skeletal-binding hyphae described by Bernicchia and Gorjón (2010).</p></tp:treatment-sec><tp:treatment-sec><!--Section generated to contain objects referenced in tp:taxon-treatment.--><fig id="F3" position="float" orientation="portrait"><label>Figure 3.</label><caption><p><italic><tp:taxon-name><tp:taxon-name-part taxon-name-part-type="genus" reg="Baltazaria">Baltazaria</tp:taxon-name-part><tp:taxon-name-part taxon-name-part-type="species" reg="octopodites">octopodites</tp:taxon-name-part></tp:taxon-name></italic>: <bold>a, b</bold> basidiomes in the field (INPA280140 and FLOR56460), the detail in <bold>a</bold> shows the anchorage point in the leaf, the whitish resupinate area in <bold>b</bold> shows the corticioid portion of the fungus <bold>c</bold> gloeocystidia <bold>d</bold> skeletal hyphae, skeletal hyphae inflated in KOH (third from the right) and generative hyphae (first and second from the right) <bold>e–h</bold><abbrev xmlns:xlink="http://www.w3.org/1999/xlink" xlink:title="scanning electron microscopy" id="ABBRID0EO2BG" xlink:type="simple">SEM</abbrev> images of papillate skeletal hyphae. Scale bars: <bold>a–b</bold> = 1 cm; <bold>c–d</bold> = 10 μm; <bold>e–h</bold> = 1 μm).</p></caption><graphic xmlns:xlink="http://www.w3.org/1999/xlink" xlink:href="mycokeys-37-039-g003.jpg" position="float" orientation="portrait" xlink:type="simple" id="oo_220158.jpg"/></fig></tp:treatment-sec><ref-list><ref id="B4"><mixed-citation xmlns:xlink="http://www.w3.org/1999/xlink" xlink:type="simple"><person-group><name name-style="western"><surname>Boidin</surname><given-names>J</given-names></name><name name-style="western"><surname>Lanquetin</surname><given-names>P</given-names></name></person-group> (<year>1987</year>) <article-title>Le Genre <tp:taxon-name><tp:taxon-name-part taxon-name-part-type="genus">Scytinostroma</tp:taxon-name-part></tp:taxon-name> Donk (Basidiomycètes, <tp:taxon-name><tp:taxon-name-part taxon-name-part-type="family">Lachnocladiaceae</tp:taxon-name-part></tp:taxon-name>).</article-title><source>Bibliotheca Mycologica</source><volume>1</volume>(<issue>14</issue>): <fpage>1</fpage>–<lpage>130</lpage>.</mixed-citation></ref><ref id="B30"><mixed-citation xmlns:xlink="http://www.w3.org/1999/xlink" xlink:type="simple"><person-group><name name-style="western"><surname>Lentz</surname><given-names>PL</given-names></name><name name-style="western"><surname>Burdsall</surname><given-names>HH</given-names></name></person-group> (<year>1973</year>) <article-title><tp:taxon-name><tp:taxon-name-part taxon-name-part-type="genus">Scytinostroma</tp:taxon-name-part><tp:taxon-name-part taxon-name-part-type="species">galactinum</tp:taxon-name-part></tp:taxon-name> as a pathogen of woody plants.</article-title><source>Mycopathologia et mycologia applicata</source><volume>49</volume>(<issue>4</issue>): <fpage>289</fpage>–<lpage>305</lpage>. <ext-link xlink:type="simple" ext-link-type="doi" xlink:href="10.1007/BF02050723">https://doi.org/10.1007/BF02050723</ext-link></mixed-citation></ref><ref id="B10"><mixed-citation xmlns:xlink="http://www.w3.org/1999/xlink" xlink:type="simple"><person-group><name name-style="western"><surname>Corner</surname><given-names>EJH</given-names></name></person-group> (<year>1952a</year>) <article-title>Addenda <tp:taxon-name><tp:taxon-name-part taxon-name-part-type="family">Clavariacea</tp:taxon-name-part></tp:taxon-name> I. Two new Pteruloid genera and <tp:taxon-name><tp:taxon-name-part taxon-name-part-type="genus">Deflexula</tp:taxon-name-part></tp:taxon-name>.</article-title><source>Annals of Botany</source><volume>16</volume>(<issue>2</issue>): <fpage>269</fpage>–<lpage>291</lpage>. <ext-link xlink:type="simple" ext-link-type="doi" xlink:href="10.1093/oxfordjournals.aob.a083316">https://doi.org/10.1093/oxfordjournals.aob.a083316</ext-link></mixed-citation></ref></ref-list></tp:taxon-treatment>
