# Supplementary material for: Reclassification of Parapterulicium Corner (Pterulaceae, Agaricales), contributions to Lachnocladiaceae and Peniophoraceae (Russulales) and introduction of Baltazaria gen. nov
Source: MycoKeys. 2018 Jul 31;(37):39–56. doi: 10.3897/mycokeys.37.26303 (PMC6081468; doi:10.3897/mycokeys.37.26303)
Supplement: XML Treatment for Baltazaria galactina [file mycokeys.37.26303-treatment3.xml]

<!DOCTYPE tp:taxon-treatment
  PUBLIC "-//TaxonX//DTD Taxonomic Treatment Publishing DTD v0 20100105//EN" "tax-treatment-NSO.dtd">
<tp:taxon-treatment xmlns:tp="http://www.plazi.org/taxpub"><tp:treatment-meta><kwd-group><label>Taxon classification</label><kwd><named-content xmlns:xlink="http://www.w3.org/1999/xlink" content-type="kingdom">Fungi</named-content></kwd><kwd><named-content xmlns:xlink="http://www.w3.org/1999/xlink" content-type="order">Agaricales</named-content></kwd><kwd><named-content xmlns:xlink="http://www.w3.org/1999/xlink" content-type="family">Pterulaceae</named-content></kwd></kwd-group><mixed-citation publication-type="journal"><person-group><name><surname>Leal-Dutra</surname><given-names>Caio A.</given-names></name><name><surname>Neves</surname><given-names>Maria Alice</given-names></name><name><surname>Griffith</surname><given-names>Gareth W.</given-names></name><name><surname>Reck</surname><given-names>Mateus A.</given-names></name><name><surname>Clasen</surname><given-names>Lina A.</given-names></name><name><surname>Dentinger</surname><given-names>Bryn T. M.</given-names></name></person-group><article-title>Reclassification of <italic><tp:taxon-name><tp:taxon-name-part taxon-name-part-type="genus" reg="Parapterulicium">Parapterulicium</tp:taxon-name-part></tp:taxon-name></italic> Corner (<tp:taxon-name><tp:taxon-name-part taxon-name-part-type="family">Pterulaceae</tp:taxon-name-part></tp:taxon-name>, <tp:taxon-name><tp:taxon-name-part taxon-name-part-type="order">Agaricales</tp:taxon-name-part></tp:taxon-name>), contributions to <tp:taxon-name><tp:taxon-name-part taxon-name-part-type="family">Lachnocladiaceae</tp:taxon-name-part></tp:taxon-name> and <tp:taxon-name><tp:taxon-name-part taxon-name-part-type="family">Peniophoraceae</tp:taxon-name-part></tp:taxon-name> (<tp:taxon-name><tp:taxon-name-part taxon-name-part-type="order">Russulales</tp:taxon-name-part></tp:taxon-name>) and introduction of <italic><tp:taxon-name><tp:taxon-name-part taxon-name-part-type="genus" reg="Baltazaria">Baltazaria</tp:taxon-name-part></tp:taxon-name></italic> gen. nov.</article-title><source>MycoKeys</source><day>31</day><month>7</month><year>2018</year><volume>2018</volume><issue>37</issue><fpage>39</fpage><lpage>56</lpage><pub-id pub-id-type="doi">10.3897/mycokeys.37.26303</pub-id></mixed-citation></tp:treatment-meta><tp:nomenclature><tp:taxon-name>
              <tp:taxon-name-part taxon-name-part-type="genus" reg="Baltazaria">Baltazaria</tp:taxon-name-part>
              <tp:taxon-name-part taxon-name-part-type="species" reg="galactina">galactina</tp:taxon-name-part>
              <object-id xmlns:xlink="http://www.w3.org/1999/xlink" content-type="mycobank" xlink:type="simple">MB825235</object-id>
            </tp:taxon-name><tp:taxon-authority>(Fr.) C.A. Leal-Dutra, Dentinger &amp; G.W. Griff.</tp:taxon-authority><tp:taxon-status xmlns:xlink="http://www.w3.org/1999/xlink" xlink:type="simple">comb. nov.</tp:taxon-status></tp:nomenclature><tp:treatment-sec sec-type="Basionym" id="SECID0EBQBG"><title>Basionym.</title><p><italic><tp:taxon-name><tp:taxon-name-part taxon-name-part-type="genus" reg="Thelephora">Thelephora</tp:taxon-name-part><tp:taxon-name-part taxon-name-part-type="species" reg="galactina">galactina</tp:taxon-name-part></tp:taxon-name></italic> Fr., Nova Acta R. Soc. Scient. upsal., Ser. 3 1(1): 136 (1851) [1855]. ≡ <italic><tp:taxon-name><tp:taxon-name-part taxon-name-part-type="genus" reg="Corticium">Corticium</tp:taxon-name-part><tp:taxon-name-part taxon-name-part-type="species" reg="galactinum">galactinum</tp:taxon-name-part></tp:taxon-name></italic> (Fr.) Moffatt, Bulletin of the Nat. Hist. Surv. Chicago Acad. Sci. 7(1): 137 (1909). ≡ <italic><tp:taxon-name><tp:taxon-name-part taxon-name-part-type="genus" reg="Scytinostroma">Scytinostroma</tp:taxon-name-part><tp:taxon-name-part taxon-name-part-type="species" reg="galactinum">galactinum</tp:taxon-name-part></tp:taxon-name></italic> (Fr.) Donk, Fungus, Wageningen 26: 20 (1956).</p><p>= <italic><tp:taxon-name><tp:taxon-name-part taxon-name-part-type="genus" reg="Thelephora">Thelephora</tp:taxon-name-part><tp:taxon-name-part taxon-name-part-type="species" reg="suaveolens">suaveolens</tp:taxon-name-part></tp:taxon-name></italic> Moug. ex Fr., Elench. fung. (Greifswald) 1: 208 (1828).</p><p>= <italic><tp:taxon-name><tp:taxon-name-part taxon-name-part-type="genus" reg="Stereum">Stereum</tp:taxon-name-part><tp:taxon-name-part taxon-name-part-type="species" reg="suaveolens">suaveolens</tp:taxon-name-part></tp:taxon-name></italic> (Moug. ex Fr.) Fr., Epicr. syst. mycol. (Upsaliae): 553 (1838) [1836-1838].</p><p>= <italic><tp:taxon-name><tp:taxon-name-part taxon-name-part-type="genus" reg="Xerocarpus">Xerocarpus</tp:taxon-name-part><tp:taxon-name-part taxon-name-part-type="species" reg="suaveolens">suaveolens</tp:taxon-name-part></tp:taxon-name></italic> (Moug. ex Fr.) P. Karst., Bidr. Känn. Finl. Nat. Folk 37: 137 (1882).</p><p>Description in <xref ref-type="bibr" rid="B30">Lentz and Burdsall (1973)</xref>.</p></tp:treatment-sec><ref-list><ref id="B30"><mixed-citation xmlns:xlink="http://www.w3.org/1999/xlink" xlink:type="simple"><person-group><name name-style="western"><surname>Lentz</surname><given-names>PL</given-names></name><name name-style="western"><surname>Burdsall</surname><given-names>HH</given-names></name></person-group> (<year>1973</year>) <article-title><tp:taxon-name><tp:taxon-name-part taxon-name-part-type="genus">Scytinostroma</tp:taxon-name-part><tp:taxon-name-part taxon-name-part-type="species">galactinum</tp:taxon-name-part></tp:taxon-name> as a pathogen of woody plants.</article-title><source>Mycopathologia et mycologia applicata</source><volume>49</volume>(<issue>4</issue>): <fpage>289</fpage>–<lpage>305</lpage>. <ext-link xlink:type="simple" ext-link-type="doi" xlink:href="10.1007/BF02050723">https://doi.org/10.1007/BF02050723</ext-link></mixed-citation></ref></ref-list></tp:taxon-treatment>
