# Supplementary material for: Reclassification of Parapterulicium Corner (Pterulaceae, Agaricales), contributions to Lachnocladiaceae and Peniophoraceae (Russulales) and introduction of Baltazaria gen. nov
Source: MycoKeys. 2018 Jul 31;(37):39–56. doi: 10.3897/mycokeys.37.26303 (PMC6081468; doi:10.3897/mycokeys.37.26303)
Supplement: XML Treatment for Baltazaria eurasiaticogalactina [file mycokeys.37.26303-treatment4.xml]

<!DOCTYPE tp:taxon-treatment
  PUBLIC "-//TaxonX//DTD Taxonomic Treatment Publishing DTD v0 20100105//EN" "tax-treatment-NSO.dtd">
<tp:taxon-treatment xmlns:tp="http://www.plazi.org/taxpub"><tp:treatment-meta><kwd-group><label>Taxon classification</label><kwd><named-content xmlns:xlink="http://www.w3.org/1999/xlink" content-type="kingdom">Fungi</named-content></kwd><kwd><named-content xmlns:xlink="http://www.w3.org/1999/xlink" content-type="order">Agaricales</named-content></kwd><kwd><named-content xmlns:xlink="http://www.w3.org/1999/xlink" content-type="family">Pterulaceae</named-content></kwd></kwd-group><mixed-citation publication-type="journal"><person-group><name><surname>Leal-Dutra</surname><given-names>Caio A.</given-names></name><name><surname>Neves</surname><given-names>Maria Alice</given-names></name><name><surname>Griffith</surname><given-names>Gareth W.</given-names></name><name><surname>Reck</surname><given-names>Mateus A.</given-names></name><name><surname>Clasen</surname><given-names>Lina A.</given-names></name><name><surname>Dentinger</surname><given-names>Bryn T. M.</given-names></name></person-group><article-title>Reclassification of <italic><tp:taxon-name><tp:taxon-name-part taxon-name-part-type="genus" reg="Parapterulicium">Parapterulicium</tp:taxon-name-part></tp:taxon-name></italic> Corner (<tp:taxon-name><tp:taxon-name-part taxon-name-part-type="family">Pterulaceae</tp:taxon-name-part></tp:taxon-name>, <tp:taxon-name><tp:taxon-name-part taxon-name-part-type="order">Agaricales</tp:taxon-name-part></tp:taxon-name>), contributions to <tp:taxon-name><tp:taxon-name-part taxon-name-part-type="family">Lachnocladiaceae</tp:taxon-name-part></tp:taxon-name> and <tp:taxon-name><tp:taxon-name-part taxon-name-part-type="family">Peniophoraceae</tp:taxon-name-part></tp:taxon-name> (<tp:taxon-name><tp:taxon-name-part taxon-name-part-type="order">Russulales</tp:taxon-name-part></tp:taxon-name>) and introduction of <italic><tp:taxon-name><tp:taxon-name-part taxon-name-part-type="genus" reg="Baltazaria">Baltazaria</tp:taxon-name-part></tp:taxon-name></italic> gen. nov.</article-title><source>MycoKeys</source><day>31</day><month>7</month><year>2018</year><volume>2018</volume><issue>37</issue><fpage>39</fpage><lpage>56</lpage><pub-id pub-id-type="doi">10.3897/mycokeys.37.26303</pub-id></mixed-citation></tp:treatment-meta><tp:nomenclature><tp:taxon-name>
              <tp:taxon-name-part taxon-name-part-type="genus" reg="Baltazaria">Baltazaria</tp:taxon-name-part>
              <tp:taxon-name-part taxon-name-part-type="species" reg="eurasiaticogalactina">eurasiaticogalactina</tp:taxon-name-part>
              <object-id xmlns:xlink="http://www.w3.org/1999/xlink" content-type="mycobank" xlink:type="simple">MB825236</object-id>
            </tp:taxon-name><tp:taxon-authority>(Boidin &amp; Lanq.) C.A. Leal-Dutra, Dentinger &amp; G.W. Griff.</tp:taxon-authority><tp:taxon-status xmlns:xlink="http://www.w3.org/1999/xlink" xlink:type="simple">comb. nov.</tp:taxon-status></tp:nomenclature><tp:treatment-sec sec-type="Basionym" id="SECID0E4TBG"><title>Basionym.</title><p><italic><tp:taxon-name><tp:taxon-name-part taxon-name-part-type="genus" reg="Scytinostroma">Scytinostroma</tp:taxon-name-part><tp:taxon-name-part taxon-name-part-type="species" reg="eurasiaticogalactinum">eurasiaticogalactinum</tp:taxon-name-part></tp:taxon-name></italic> Boidin &amp; Lanq., Biblthca Mycol. 114: 57 (1987)</p><p>Description in <xref ref-type="bibr" rid="B4">Boidin and Lanquetin (1987)</xref>.</p></tp:treatment-sec><ref-list><ref id="B4"><mixed-citation xmlns:xlink="http://www.w3.org/1999/xlink" xlink:type="simple"><person-group><name name-style="western"><surname>Boidin</surname><given-names>J</given-names></name><name name-style="western"><surname>Lanquetin</surname><given-names>P</given-names></name></person-group> (<year>1987</year>) <article-title>Le Genre <tp:taxon-name><tp:taxon-name-part taxon-name-part-type="genus">Scytinostroma</tp:taxon-name-part></tp:taxon-name> Donk (Basidiomycètes, <tp:taxon-name><tp:taxon-name-part taxon-name-part-type="family">Lachnocladiaceae</tp:taxon-name-part></tp:taxon-name>).</article-title><source>Bibliotheca Mycologica</source><volume>1</volume>(<issue>14</issue>): <fpage>1</fpage>–<lpage>130</lpage>.</mixed-citation></ref></ref-list></tp:taxon-treatment>
