# Supplementary material for: Reclassification of Parapterulicium Corner (Pterulaceae, Agaricales), contributions to Lachnocladiaceae and Peniophoraceae (Russulales) and introduction of Baltazaria gen. nov
Source: MycoKeys. 2018 Jul 31;(37):39–56. doi: 10.3897/mycokeys.37.26303 (PMC6081468; doi:10.3897/mycokeys.37.26303)
Supplement: XML Treatment for Baltazaria octopodites [file mycokeys.37.26303-treatment6.xml]

<!DOCTYPE tp:taxon-treatment
  PUBLIC "-//TaxonX//DTD Taxonomic Treatment Publishing DTD v0 20100105//EN" "tax-treatment-NSO.dtd">
<tp:taxon-treatment xmlns:tp="http://www.plazi.org/taxpub"><tp:treatment-meta><kwd-group><label>Taxon classification</label><kwd><named-content xmlns:xlink="http://www.w3.org/1999/xlink" content-type="kingdom">Fungi</named-content></kwd><kwd><named-content xmlns:xlink="http://www.w3.org/1999/xlink" content-type="order">Agaricales</named-content></kwd><kwd><named-content xmlns:xlink="http://www.w3.org/1999/xlink" content-type="family">Pterulaceae</named-content></kwd></kwd-group><mixed-citation publication-type="journal"><person-group><name><surname>Leal-Dutra</surname><given-names>Caio A.</given-names></name><name><surname>Neves</surname><given-names>Maria Alice</given-names></name><name><surname>Griffith</surname><given-names>Gareth W.</given-names></name><name><surname>Reck</surname><given-names>Mateus A.</given-names></name><name><surname>Clasen</surname><given-names>Lina A.</given-names></name><name><surname>Dentinger</surname><given-names>Bryn T. M.</given-names></name></person-group><article-title>Reclassification of <italic><tp:taxon-name><tp:taxon-name-part taxon-name-part-type="genus" reg="Parapterulicium">Parapterulicium</tp:taxon-name-part></tp:taxon-name></italic> Corner (<tp:taxon-name><tp:taxon-name-part taxon-name-part-type="family">Pterulaceae</tp:taxon-name-part></tp:taxon-name>, <tp:taxon-name><tp:taxon-name-part taxon-name-part-type="order">Agaricales</tp:taxon-name-part></tp:taxon-name>), contributions to <tp:taxon-name><tp:taxon-name-part taxon-name-part-type="family">Lachnocladiaceae</tp:taxon-name-part></tp:taxon-name> and <tp:taxon-name><tp:taxon-name-part taxon-name-part-type="family">Peniophoraceae</tp:taxon-name-part></tp:taxon-name> (<tp:taxon-name><tp:taxon-name-part taxon-name-part-type="order">Russulales</tp:taxon-name-part></tp:taxon-name>) and introduction of <italic><tp:taxon-name><tp:taxon-name-part taxon-name-part-type="genus" reg="Baltazaria">Baltazaria</tp:taxon-name-part></tp:taxon-name></italic> gen. nov.</article-title><source>MycoKeys</source><day>31</day><month>7</month><year>2018</year><volume>2018</volume><issue>37</issue><fpage>39</fpage><lpage>56</lpage><pub-id pub-id-type="doi">10.3897/mycokeys.37.26303</pub-id></mixed-citation></tp:treatment-meta><tp:nomenclature><tp:taxon-name>
              <tp:taxon-name-part taxon-name-part-type="genus" reg="Baltazaria">Baltazaria</tp:taxon-name-part>
              <tp:taxon-name-part taxon-name-part-type="species" reg="octopodites">octopodites</tp:taxon-name-part>
              <object-id xmlns:xlink="http://www.w3.org/1999/xlink" content-type="mycobank" xlink:type="simple">MB825234</object-id>
            </tp:taxon-name><tp:taxon-authority>(Corner) C.A. Leal-Dutra, Dentinger &amp; G.W. Griff.</tp:taxon-authority><tp:taxon-status xmlns:xlink="http://www.w3.org/1999/xlink" xlink:type="simple">comb. nov.</tp:taxon-status><xref ref-type="fig" rid="F3">Fig. 3</xref></tp:nomenclature><tp:treatment-sec sec-type="Basionym" id="SECID0E4XBG"><title>Basionym.</title><p><italic><tp:taxon-name><tp:taxon-name-part taxon-name-part-type="genus" reg="Parapterulicium">Parapterulicium</tp:taxon-name-part><tp:taxon-name-part taxon-name-part-type="species" reg="octopodites">octopodites</tp:taxon-name-part></tp:taxon-name></italic> Corner, Ann. Bot., 16: 286 (1952)</p></tp:treatment-sec><tp:treatment-sec sec-type="description" id="SECID0EOYBG"><title>Description.</title><p>Basidiomes resupinate (Fig. <xref ref-type="fig" rid="F3">3b</xref>), 0.1–0.5 mm thick, membranaceous, covering leaves and twigs, hymenophore smooth, white (2.5Y 8/2) to pale yellow (2.5Y 8/4), forming rhizomorph-like structures up to 7 cm high and scarcely to profusely branched that may be confused with coralloid basidiomes (Fig. <xref ref-type="fig" rid="F3">3a, b</xref>).</p><p>Substrate: On dead twigs and leaves.</p><p>Hyphal system dimitic, profusely interwoven. Generative hyphae 2–5 μm wide, thin-walled, without clamps. Skeletal hyphae 2–6 μm (up to 10 μm in KOH) wide, walls dextrinoid, up to 1.5 μm thick, strongly swelling in KOH (up to 4.5 μm). Termini of hymenial skeletal hyphae papillate, presenting short protuberances 2–10 × 1.5–2.5 μm, sometimes ramified resembling skeletodendrohyphidia.</p><p>Putative hymenium with abundant basidioles up to 25 × 6 μm, clavate, growing immersed in the papillate hyphae.</p><p>Gloeocystidia up to 80 × 8–14 μm, clavate to lanceolate, thin-walled, densely multiguttulate or with abundant granular contents. Present in all parts of the basidiomes, including the corticioid form.</p><p>Basidiospores and basidia not observed.</p></tp:treatment-sec><tp:treatment-sec sec-type="material" id="SECID0EBZBG"><title>Specimens examined.</title><p>Brazil. Rio Grande do Sul: no date, J. Rick (holotype: BPI 333063). São Paulo: Apiaí, Parque Estadual Turístico do Alto Ribeira, growing on the ground in rainforest litter, 14-15 Dec. 2014, M.A. Reck 1003/14, 1069/14 (FLOR 56442, FLOR 56449). Santa Catarina: Florianópolis, UCAD, 9 Jan. 2015, G. Flores 14 (FLOR 56460). Paraná: Foz do Iguaçú, Parque Nacional do Iguaçú, Trilha da torre, 22 Jan. 2017, C.A.T. Oliveira 160 (FLOR 63715). Amazonas: Rio Preto da Eva, ARIE-PDBFF - Reserva do Km 41, 17 Mar. 2017, C.A. Leal-Dutra, L.A. Clasen, Q.V. Montoya, O. Pereira 170309-26 (INPA 280140).</p></tp:treatment-sec><tp:treatment-sec sec-type="distribution" id="SECID0EGZBG"><title>Distribution.</title><p>Brazil. Rio Grande do Sul: São Leopoldo (Corner, 1952a; Type). São Paulo: Apiaí. Santa Catarina: Florianópolis. Paraná: Foz do Iguaçu. Amazonas: Rio Preto da Eva (this study).</p></tp:treatment-sec><tp:treatment-sec sec-type="notes" id="SECID0ELZBG"><title>Notes.</title><p>The dimitic hyphal system, the papillate surface at the ends of the skeletal hyphae and the gloeocystidia agree perfectly with Corner’s original descriptions (<xref ref-type="bibr" rid="B10">Corner 1952a</xref>). <xref ref-type="bibr" rid="B10">Corner (1952a)</xref> described this species from a collection where no fertile structures were observed; the new collections were also sterile. As no spores or fertile basidia were found, the term putative hymenium is given to the region with abundant basidiole-like structures. Furthermore, the lack of sexual characters observed in <italic><tp:taxon-name><tp:taxon-name-part taxon-name-part-type="genus" reg="Baltazaria">B.</tp:taxon-name-part><tp:taxon-name-part taxon-name-part-type="species" reg="octopodites">octopodites</tp:taxon-name-part></tp:taxon-name></italic>, combined with the undeveloped binding-skeletal hyphae, might indicate that this species is only known by young basidiomes or non-reproductive growth forms (i.e. explorative rhizomorphs). This is the first record of <italic><tp:taxon-name><tp:taxon-name-part taxon-name-part-type="genus" reg="Baltazaria">B.</tp:taxon-name-part><tp:taxon-name-part taxon-name-part-type="species" reg="octopodites">octopodites</tp:taxon-name-part></tp:taxon-name></italic> from the States of Amazonas, Paraná, Santa Catarina and São Paulo.</p><fig id="F3" position="float" orientation="portrait"><label>Figure 3.</label><caption><p><italic><tp:taxon-name><tp:taxon-name-part taxon-name-part-type="genus" reg="Baltazaria">Baltazaria</tp:taxon-name-part><tp:taxon-name-part taxon-name-part-type="species" reg="octopodites">octopodites</tp:taxon-name-part></tp:taxon-name></italic>: <bold>a, b</bold> basidiomes in the field (INPA280140 and FLOR56460), the detail in <bold>a</bold> shows the anchorage point in the leaf, the whitish resupinate area in <bold>b</bold> shows the corticioid portion of the fungus <bold>c</bold> gloeocystidia <bold>d</bold> skeletal hyphae, skeletal hyphae inflated in KOH (third from the right) and generative hyphae (first and second from the right) <bold>e–h</bold><abbrev xmlns:xlink="http://www.w3.org/1999/xlink" xlink:title="scanning electron microscopy" id="ABBRID0EO2BG" xlink:type="simple">SEM</abbrev> images of papillate skeletal hyphae. Scale bars: <bold>a–b</bold> = 1 cm; <bold>c–d</bold> = 10 μm; <bold>e–h</bold> = 1 μm).</p></caption><graphic xmlns:xlink="http://www.w3.org/1999/xlink" xlink:href="mycokeys-37-039-g003.jpg" position="float" orientation="portrait" xlink:type="simple" id="oo_220158.jpg"/></fig></tp:treatment-sec><ref-list><ref id="B10"><mixed-citation xmlns:xlink="http://www.w3.org/1999/xlink" xlink:type="simple"><person-group><name name-style="western"><surname>Corner</surname><given-names>EJH</given-names></name></person-group> (<year>1952a</year>) <article-title>Addenda <tp:taxon-name><tp:taxon-name-part taxon-name-part-type="family">Clavariacea</tp:taxon-name-part></tp:taxon-name> I. Two new Pteruloid genera and <tp:taxon-name><tp:taxon-name-part taxon-name-part-type="genus">Deflexula</tp:taxon-name-part></tp:taxon-name>.</article-title><source>Annals of Botany</source><volume>16</volume>(<issue>2</issue>): <fpage>269</fpage>–<lpage>291</lpage>. <ext-link xlink:type="simple" ext-link-type="doi" xlink:href="10.1093/oxfordjournals.aob.a083316">https://doi.org/10.1093/oxfordjournals.aob.a083316</ext-link></mixed-citation></ref></ref-list></tp:taxon-treatment>
